# Supplementary material for: DeepTSS: multi-branch convolutional neural network for transcription start site identification from CAGE data
Source: BMC Bioinformatics. 2022 Dec 12;23(Suppl 2):395. doi: 10.1186/s12859-022-04945-y (PMC9743497; doi:10.1186/s12859-022-04945-y)
Supplement: Supplementary file 1 — Additional file 1: Tables S1–S6. Evaluation results of all algorithms. [file 12859_2022_4945_MOESM1_ESM.xlsx]

## Sheet: S1
	Algorithm	Threshold	Predictions	TP	FN	FP	TN	Specificity	Sensitivity	precision	accuracy
	DeepTSS	0	9117	6663	36	765	1653	0.683623	0.994626	0.897011	0.912142
	DeepTSS	0.01	9140	6645	54	573	1868	0.76526	0.991939	0.920615	0.9314
	DeepTSS	0.02	9150	6634	65	496	1955	0.797634	0.990297	0.930435	0.938689
	DeepTSS	0.03	9155	6629	70	447	2009	0.817997	0.989551	0.936829	0.943528
	DeepTSS	0.04	9162	6624	75	424	2039	0.827852	0.988804	0.939841	0.945536
	DeepTSS	0.05	9169	6618	81	400	2070	0.838057	0.987909	0.943004	0.947541
	DeepTSS	0.1	9188	6599	100	342	2147	0.862595	0.985072	0.950728	0.951894
	DeepTSS	0.2	9209	6581	118	288	2222	0.885259	0.982385	0.958072	0.955913
	DeepTSS	0.3	9224	6567	132	260	2265	0.89703	0.980296	0.961916	0.957502
	DeepTSS	0.4	9238	6555	144	232	2307	0.908625	0.978504	0.965817	0.959299
	DeepTSS	0.6	9263	6530	169	195	2369	0.923947	0.974772	0.971004	0.960704
	DeepTSS	0.7	9278	6517	182	176	2403	0.931756	0.972832	0.973704	0.961414
	DeepTSS	0.8	9300	6489	210	159	2442	0.93887	0.968652	0.976083	0.960323
	DeepTSS	0.9 (default)	9354	6398	301	123	2532	0.953672	0.955068	0.981138	0.954672
	DeepTSS	0.91	9364	6386	313	119	2546	0.955347	0.953277	0.981706	0.953866
	DeepTSS	0.92	9370	6376	323	118	2553	0.955822	0.951784	0.981829	0.952935
	DeepTSS	0.93	9376	6352	347	114	2563	0.957415	0.948201	0.982369	0.950832
	DeepTSS	0.94	9391	6325	374	112	2580	0.958395	0.944171	0.982601	0.948248
	DeepTSS	0.95	9407	6299	400	107	2601	0.960487	0.94029	0.983297	0.946104
	DeepTSS	0.96	9432	6267	432	100	2633	0.96341	0.935513	0.984294	0.943596
	DeepTSS	0.97	9471	6220	479	97	2675	0.965007	0.928497	0.984645	0.939183
	DeepTSS	0.98	9539	6102	597	83	2757	0.970775	0.910882	0.98658	0.928714
	DeepTSS	0.99	9694	5753	946	55	2940	0.981636	0.858785	0.99053	0.89674
	DeepTSS	0.995	9694	5753	946	55	2940	0.981636	0.858785	0.99053	0.89674
	DeepTSS	0.996	9694	5753	946	55	2940	0.981636	0.858785	0.99053	0.89674
	DeepTSS	0.997	9694	5753	946	55	2940	0.981636	0.858785	0.99053	0.89674
	ADAPT-CAGE	0.01	9170	6617	82	753	1718	0.695265	0.987759	0.897829	0.908942
	ADAPT-CAGE	0.02	9198	6587	112	581	1918	0.767507	0.983281	0.918945	0.924658
	ADAPT-CAGE	0.03	9227	6545	154	454	2074	0.820411	0.977011	0.935134	0.934106
	ADAPT-CAGE	0.04	9247	6537	162	408	2140	0.839874	0.975817	0.941253	0.938358
	ADAPT-CAGE	0.05	9251	6525	174	380	2172	0.851097	0.974026	0.944967	0.940115
	ADAPT-CAGE	0.1	9281	6491	208	304	2278	0.882262	0.968951	0.955261	0.944834
	ADAPT-CAGE	0.2	9315	6444	255	245	2371	0.906346	0.961935	0.963373	0.946323
	ADAPT-CAGE	0.3	9337	6415	284	215	2423	0.918499	0.957606	0.967572	0.946557
	ADAPT-CAGE	0.4	9384	6353	346	187	2498	0.930354	0.948351	0.971407	0.943201
	ADAPT-CAGE	0.5 (default)	9421	6294	405	172	2550	0.936811	0.939543	0.973399	0.938754
	ADAPT-CAGE	0.6	9466	6214	485	155	2612	0.943983	0.927601	0.975663	0.93239
	ADAPT-CAGE	0.7	9524	6102	597	140	2685	0.950442	0.910882	0.977571	0.922617
	ADAPT-CAGE	0.8	9612	5906	793	125	2788	0.957089	0.881624	0.979274	0.904494
	ADAPT-CAGE	0.9	9778	5495	1204	107	2972	0.965248	0.820272	0.9809	0.865924
	ADAPT-CAGE	0.91	9817	5328	1371	99	3019	0.968249	0.795343	0.981758	0.85026
	ADAPT-CAGE	0.92	9835	5279	1420	99	3037	0.968431	0.788028	0.981592	0.845552
	ADAPT-CAGE	0.93	9860	5220	1479	99	3062	0.968681	0.779221	0.981387	0.839959
	ADAPT-CAGE	0.94	9939	4950	1749	89	3151	0.972531	0.738916	0.982338	0.815072
	ADAPT-CAGE	0.95	9964	4852	1847	86	3179	0.97366	0.724287	0.982584	0.806002
	ADAPT-CAGE	0.96	10040	4591	2108	75	3266	0.977552	0.685326	0.983926	0.78257
	ADAPT-CAGE	0.97	10099	4338	2361	64	3336	0.981176	0.647559	0.985461	0.759877
	ADAPT-CAGE	0.98	10209	3942	2757	55	3455	0.98433	0.588446	0.98624	0.724557
	ADAPT-CAGE	0.99	10373	3150	3549	49	3625	0.986663	0.470219	0.984683	0.653138
	ADAPT-CAGE	0.995	10569	2227	4472	40	3830	0.989664	0.332438	0.982356	0.573091
	TOMETOOLS	0.1	9544	5924	775	592	2253	0.791916	0.884311	0.909147	0.856769
	TOMETOOLS	0.15	9644	5890	809	309	2636	0.895076	0.879236	0.950153	0.884073
	TOMETOOLS	0.228 (default)	9819	5765	934	228	2892	0.926923	0.860576	0.961956	0.881658
	TOMETOOLS	0.25	10024	5482	1217	165	3160	0.950376	0.818331	0.970781	0.862131
	TOMETOOLS	0.3	10178	5015	1684	126	3353	0.963783	0.748619	0.975491	0.822165
	TOMETOOLS	0.4	10427	3570	3129	70	3658	0.981223	0.532915	0.980769	0.6932
	TOMETOOLS	0.5	10673	1635	5064	31	3943	0.992199	0.244066	0.981393	0.522627
	Supplementary Table 1. Performance metrics for all algorithms after applying multiple score cutoffs and combinations of parameters. This table corresponds to the hybrid evaluation presented in Figure 3 for K562 cells.

## Sheet: S2
	Gene oriented TP/FP
	Algorithm	parameters	length	count TP	count FP
	DeepTSS	0	500	3216	503
	DeepTSS	0.01	500	3210	390
	DeepTSS	0.02	500	3206	346
	DeepTSS	0.03	500	3205	313
	DeepTSS	0.04	500	3202	297
	DeepTSS	0.05	500	3199	283
	DeepTSS	0.1	500	3191	240
	DeepTSS	0.2	500	3185	204
	DeepTSS	0.3	500	3179	188
	DeepTSS	0.4	500	3175	173
	DeepTSS	0.6	500	3163	141
	DeepTSS	0.7	500	3160	130
	DeepTSS	0.8	500	3150	120
	DeepTSS	0.9 (default)	500	3122	91
	DeepTSS	0.91	500	3119	88
	DeepTSS	0.92	500	3117	88
	DeepTSS	0.93	500	3112	87
	DeepTSS	0.94	500	3107	87
	DeepTSS	0.95	500	3102	85
	DeepTSS	0.96	500	3097	81
	DeepTSS	0.97	500	3084	79
	DeepTSS	0.98	500	3064	70
	DeepTSS	0.99	500	2971	52
	DeepTSS	0.995	500	2971	52
	DeepTSS	0.996	500	2971	52
	DeepTSS	0.997	500	2971	52
	ADAPT-CAGE	0.01	500	3202	512
	ADAPT-CAGE	0.02	500	3189	404
	ADAPT-CAGE	0.03	500	3175	323
	ADAPT-CAGE	0.04	500	3172	290
	ADAPT-CAGE	0.05	500	3169	273
	ADAPT-CAGE	0.1	500	3155	225
	ADAPT-CAGE	0.2	500	3135	181
	ADAPT-CAGE	0.3	500	3129	162
	ADAPT-CAGE	0.4	500	3112	140
	ADAPT-CAGE	0.5 (default)	500	3091	125
	ADAPT-CAGE	0.6	500	3071	114
	ADAPT-CAGE	0.7	500	3049	106
	ADAPT-CAGE	0.8	500	3015	93
	ADAPT-CAGE	0.9	500	2923	81
	ADAPT-CAGE	0.91	500	2891	75
	ADAPT-CAGE	0.92	500	2881	75
	ADAPT-CAGE	0.93	500	2868	75
	ADAPT-CAGE	0.94	500	2818	67
	ADAPT-CAGE	0.95	500	2790	66
	ADAPT-CAGE	0.96	500	2723	62
	ADAPT-CAGE	0.97	500	2636	55
	ADAPT-CAGE	0.98	500	2523	49
	ADAPT-CAGE	0.99	500	2251	47
	ADAPT-CAGE	0.995	500	1818	41
	TOMETOOLS	0.1	500	3086	454
	TOMETOOLS	0.15	500	3069	237
	TOMETOOLS	0.228 (default)	500	3016	174
	TOMETOOLS	0.25	500	2867	131
	TOMETOOLS	0.3	500	2612	99
	TOMETOOLS	0.4	500	1899	62
	TOMETOOLS	0.5	500	1035	29
	Supplementary Table 2. Performance metrics based on multiple score cutoffs and combinations of parameters for the annotated protein coding gene oriented evaluation that is presented in Figure 3D in K562 cells

## Sheet: S3
	Algorithm (a)	Cluster Of TSS (predictions) (b)	Overlap with
			positive predictions				negative predictions
			Histone marks Active transcription TssA , TssAFlnk , TxFlnk (c)	%	Histone marks weak transcription TxWk , ReprPCWk, Quies , Tx , Het , ZNF/Rpts , EnhG , Enh , TssBiv , BivFlnk , EnhBiv , ReprPC (d)	%	Histone marks Active transcription TssA , TssAFlnk , TxFlnk (c)	%	Histone marks weak transcription TxWk , ReprPCWk, Quies , Tx , Het , ZNF/Rpts , EnhG , Enh , TssBiv , BivFlnk , EnhBiv , ReprPC (d)	%	TFBS (e)	%	H3K4me3 (f)	%
	DeepTSS	31443	30376	96.66	1047	3.33	4576	28.74	11343	71.25	30898	98.2667	28939	92.0364
	ADAPT-CAGE	31177	29885	95.9	1276	4.09	5067	31.31	11114	68.68	30466	97.7195	28409	91.1217
	CAGER	14465	12195	84.62	2215	15.37	13643	57.63	10029	42.36	12681	87.6668	11732	81.1061
	PARACLU	9453	8868	94.01	565	5.98	18522	61.25	11718	38.75	9005	95.2608	8702	92.0554
	RECLU	11558	10773	93.35	767	6.64	27147	69.72	11790	30.27	10902	94.3243	10397	89.955
	TOMETOOLS	30689	28395	92.59	2272	7.4	6609	39.42	10155	60.57	29296	95.4609	27044	88.1228
	iTiSS	1762	721	41.58	1013	58.41	34405	26.05	12121	26.05	848	48.12	641	36.37
	Supplementary Table 3. Table corresponding to all experimental-based evaluations. Columns (b) correspond to the number of predictions for each algorithm. These numbers are identical to Supplementary Table 1. In the remaining columns (from c to f) we can see the number of predictions overlapping various experimental data enriched regions of the genome. The summation of columns E and G for H9 and F…

## Sheet: S4
	Algorithm	Default values
	ADAPT-CAGE	Score threshold=0.5
	PARACLU	Number of reads=30 density=2
	RECLU	tpm=0.1 idr=0.1
	CAGER	threshold = 0.5 (tpm filter) Method=PARACLU Max distance=20
	TOMETOOLS	Score threshold=0.228
	iTiSS	modeType=DENSE_PEAK threshold=autoparam
	Supplementary Table 4. Evaluation algorithms default values.

## Sheet: S5
Training metrics				Evaluation metrics				Hyper parameters
accuracy	loss	precision	recall	val_accuracy	val_loss	val_precision	val_recall	Learning rate	batch_size	Drop_out
0.937998	0.187453	0.929117	0.947883	0.960216	0.136981	0.973466	0.94525	0.01	64	0.2
0.950335	0.149195	0.944011	0.957093	0.960853	0.117911	0.952517	0.969082	0.001	64	0.2
0.953475	0.139287	0.947387	0.95994	0.96324	0.121885	0.975198	0.949758	0.0005	64	0.2
0.95719	0.125281	0.951303	0.963354	0.951219	0.13958	0.927204	0.979176	0.0001	64	0.2
0.959167	0.120202	0.952523	0.966457	0.957035	0.134919	0.94334	0.971606	0.01	128	0.2
0.96006	0.115345	0.95374	0.966976	0.959917	0.117349	0.947327	0.973177	0.001	128	0.2
0.961069	0.112147	0.955262	0.967399	0.959888	0.119347	0.96355	0.955141	0.0005	128	0.2
0.955129	0.132977	0.948942	0.961692	0.961808	0.121268	0.967679	0.954589	0.0001	128	0.2
0.957129	0.12544	0.951139	0.963457	0.961967	0.119214	0.953768	0.970048	0.01	256	0.2
0.978057	0.0614217	0.974929	0.981194	0.976926	0.085004	0.971338	0.982287	0.001	256	0.2
0.952955	0.142247	0.946499	0.95984	0.954328	0.139555	0.935414	0.974879	0.0005	256	0.2
0.955562	0.13254	0.948997	0.96255	0.960057	0.128863	0.970646	0.947826	0.0001	256	0.2
0.953302	0.140194	0.946455	0.960577	0.948776	0.157539	0.959306	0.937159	0.01	512	0.2
0.955477	0.133118	0.94931	0.961966	0.955254	0.135879	0.94793	0.963293	0.001	512	0.2
0.957113	0.126392	0.950678	0.963894	0.953986	0.135636	0.940299	0.969388	0.0005	512	0.2
0.959713	0.127323	0.952678	0.963894	0.951986	0.130636	0.940299	0.960388	0.0001	512	0.2
0.948246	0.155687	0.93929	0.958	0.952995	0.142744	0.940896	0.966571	0.01	64	0.25
0.950874	0.147231	0.943272	0.959034	0.944304	0.160052	0.914949	0.9795	0.001	64	0.25
0.952172	0.142669	0.944723	0.960145	0.954124	0.133526	0.943372	0.96611	0.0005	64	0.25
0.954055	0.137077	0.94701	0.961549	0.95341	0.136967	0.944981	0.962739	0.0001	64	0.25
0.95477	0.134331	0.948187	0.961734	0.957213	0.129513	0.960426	0.953597	0.01	128	0.25
0.955846	0.130375	0.949101	0.962984	0.953825	0.140959	0.96132	0.945563	0.001	128	0.25
0.954373	0.137331	0.948117	0.961021	0.959262	0.126375	0.971533	0.94525	0.0005	128	0.25
0.956386	0.130716	0.95017	0.962973	0.95958	0.131944	0.96876	0.948792	0.0001	128	0.25
0.956937	0.127189	0.950921	0.963296	0.958784	0.127848	0.96022	0.9562	0.01	256	0.25
0.957612	0.124049	0.951573	0.963992	0.962763	0.119889	0.968047	0.9562	0.001	256	0.25
0.958771	0.121356	0.952937	0.964912	0.965468	0.119461	0.956107	0.963929	0.0005	256	0.25
0.959353	0.117924	0.952913	0.966167	0.965786	0.118429	0.954828	0.964895	0.0001	256	0.25
0.960201	0.116475	0.954751	0.965906	0.962603	0.118654	0.951826	0.963591	0.01	512	0.25
0.961186	0.113857	0.954828	0.967895	0.966264	0.118059	0.963473	0.961438	0.001	512	0.25
0.963335	0.104401	0.957309	0.96966	0.950191	0.116908	0.94226	0.925604	0.0005	512	0.25
0.964667	0.100745	0.958994	0.970592	0.957829	0.117672	0.973649	0.940097	0.0001	512	0.25
0.965874	0.118708	0.960186	0.97181	0.960216	0.117018	0.960494	0.950403	0.01	64	0.3
0.966246	0.181453	0.961007	0.971686	0.949554	0.1913	0.955443	0.921095	0.001	64	0.3
0.966803	0.171175	0.962264	0.97144	0.95311	0.183923	0.944827	0.952277	0.0005	64	0.3
0.960609	0.128014	0.963571	0.973785	0.959242	0.124354	0.960587	0.95766	0.0001	64	0.3
0.957488	0.126185	0.951395	0.96393	0.961171	0.124935	0.962795	0.958454	0.01	128	0.3
0.956708	0.129089	0.951076	0.962637	0.96499	0.122374	0.967585	0.961353	0.001	128	0.3
0.960721	0.113485	0.954262	0.967547	0.964513	0.116439	0.961563	0.966828	0.0005	128	0.3
0.95921	0.118325	0.953323	0.965409	0.966104	0.116672	0.958097	0.960692	0.0001	128	0.3
0.949166	0.155195	0.943149	0.955422	0.944096	0.156594	0.915892	0.977327	0.01	256	0.3
0.953218	0.139463	0.947137	0.959531	0.953354	0.136292	0.934858	0.974067	0.001	256	0.3
0.957477	0.124727	0.951177	0.964019	0.959405	0.121743	0.953174	0.965809	0.0005	256	0.3
0.958423	0.121247	0.951929	0.965178	0.96081	0.119347	0.955643	0.966027	0.0001	256	0.3
0.960156	0.117893	0.955007	0.965484	0.959403	0.126517	0.958731	0.960015	0.01	512	0.3
0.955959	0.128536	0.95004	0.962214	0.959103	0.123177	0.943062	0.976167	0.001	512	0.3
0.957358	0.125054	0.951648	0.96337	0.961171	0.118297	0.95226	0.970048	0.0005	512	0.3
0.95755	0.123135	0.951833	0.963569	0.955442	0.131111	0.938801	0.973269	0.0001	512	0.3
0.959167	0.119414	0.953196	0.965459	0.960057	0.120696	0.944825	0.976167	0.01	64	0.35
0.959346	0.11725	0.953669	0.965309	0.958148	0.121658	0.942955	0.974235	0.001	64	0.35
0.960114	0.116042	0.954364	0.966155	0.961171	0.118323	0.948573	0.974235	0.0005	64	0.35
0.95988	0.117236	0.954205	0.965792	0.959058	0.127874	0.962286	0.955444	0.0001	64	0.35
0.96253	0.106139	0.956971	0.968342	0.963399	0.119233	0.956494	0.970048	0.01	128	0.35
0.955846	0.130375	0.949101	0.962984	0.953825	0.140959	0.96132	0.945563	0.001	128	0.35
0.958578	0.12035	0.952352	0.96516	0.96133	0.129534	0.971655	0.949436	0.0005	128	0.35
0.95998	0.115631	0.954228	0.965977	0.958643	0.130666	0.949493	0.968695	0.0001	128	0.35
0.948246	0.155687	0.93929	0.958	0.952995	0.142744	0.940896	0.966571	0.01	256	0.35
0.96017	0.115893	0.954001	0.966677	0.961012	0.129398	0.965192	0.955556	0.001	256	0.35
0.960156	0.117893	0.955007	0.965484	0.959403	0.126517	0.958731	0.960015	0.0005	256	0.35
0.95988	0.117236	0.954205	0.965792	0.959058	0.127874	0.962286	0.955444	0.0001	256	0.35
0.95998	0.115631	0.954228	0.965977	0.958643	0.130666	0.949493	0.968695	0.01	512	0.35
0.960825	0.112415	0.955525	0.966317	0.956591	0.124977	0.94009	0.975205	0.001	512	0.35
0.960856	0.112137	0.955486	0.966425	0.959519	0.126516	0.966351	0.952073	0.0005	512	0.35
0.962078	0.109299	0.956705	0.967644	0.962054	0.119477	0.953993	0.970819	0.0001	512	0.35

## Sheet: S6A
1)TssA, TssAFlnk, TxFlnk						2)TxWk, ReprPCWk, Quies,Tx, ZNF/Rpts, Het,EnhG, Enh,,TssBiv, BivFlnk, EnhBiv, ReprPC
tool	total	numOfTSS	percent			tool	total	numOfTSS	percent
1_CNN	31426	30376	0.966588			1_CNN	31423	1047	0.0333195
2_aDaPT	31161	29885	0.959051			2_aDaPT	31161	1276	0.0409486
3_TOMETOOLS	30667	28395	0.925914			3_TOMETOOLS	30667	2272	0.0740862
4_PARACLU	9433	8868	0.940104			4_PARACLU	9433	565	0.0598961
5_RECLU	11540	10773	0.933536			5_RECLU	11540	767	0.0664645
6_CAGER	14410	12195	0.846287			6_CAGER	14410	2215	0.153713
7_iTiSS	1734	721	0.415802			7_iTiSS	1734	1013	0.584198

## Sheet: S6B
1)TssA, TssAFlnk, TxFlnk						2)TxWk, ReprPCWk, Quies,Tx, ZNF/Rpts, Het,EnhG, Enh,,TssBiv, BivFlnk, EnhBiv, ReprPC
tool	total	numOfTSS	percent			tool	total	numOfTSS	percent
1_CNN	15919	4576	0.287455			1_CNN	15919	11343	0.712545
2_aDaPT	16181	5067	0.313145			2_aDaPT	16181	11114	0.686855
3_TOMETOOLS	16764	6609	0.394238			3_TOMETOOLS	16764	10155	0.605762
4_PARACLU	30240	18522	0.6125			4_PARACLU	30240	11718	0.3875
5_RECLU	38937	27147	0.697203			5_RECLU	38937	11790	0.302797
6_CAGER	23672	13643	0.576335			6_CAGER	23672	10029	0.423665
7_iTiSS	46526	34405	0.739479			7_iTiSS	46526	12121	0.260521

## Sheet: S6C
TFBS
Tool	Region	Total	Overlapped	Percentage
1_CNN	ALL	31443	30898	0.982667
2_aDaPT	ALL	31177	30466	0.977195
3_TOMETOOLS	ALL	30689	29296	0.954609
4_PARACLU	ALL	9453	9005	0.952608
5_RECLU	ALL	11558	10902	0.943243
6_CAGER	ALL	14465	12681	0.876668
7_iTiSS	ALL	1762	848	0.481271

## Sheet: S6D
Tool	Region	Total	Overlapped	Percentage
1_CNN	H3K4me3	31443	28939	0.920364
2_aDaPT	H3K4me3	31177	28409	0.911217
3_TOMETOOLS	H3K4me3	30689	27044	0.881228
4_PARACLU	H3K4me3	9453	8702	0.920554
5_RECLU	H3K4me3	11558	10397	0.89955
6_CAGER	H3K4me3	14465	11732	0.811061
7_iTiSS	H3K4me4	1762	641	0.363791
